# Supplementary material for: Benchmarking unsupervised methods for inferring TCR specificity
Source: NAR Genom Bioinform. 2025 Nov 19;7(4):lqaf150. doi: 10.1093/nargab/lqaf150 (PMC12629845; doi:10.1093/nargab/lqaf150)
Supplement: lqaf150_Supplemental_Files [file lqaf150_supplemental_files.zip]

Archive with 10 entries (10 files):
- SuppFigure_1_legend_final.pdf
- SuppFigure_2_revised.pdf
- SuppFigure_3_revised.pdf
- SuppFigure_7_revised.pdf
- SuppFigure_8_revised.pdf
- SupplementalData.xlsx
- Supplemental_MatMeth_Tables_revised-clean.docx
- Supp_Figure_4_revised.pdf
- Supp_Figure_5_revised.pdf
- Supp_Figure_6_revised.pdf
