# Supplementary material for: Benchmarking unsupervised methods for inferring TCR specificity
Source: NAR Genom Bioinform. 2025 Nov 19;7(4):lqaf150. doi: 10.1093/nargab/lqaf150 (PMC12629845; doi:10.1093/nargab/lqaf150)
Supplement: lqaf150_Supplemental_Files [file lqaf150_supplemental_files.zip › SupplementalData.xlsx]

## Sheet: Feuil1
Tool	Method types	Brief description	Paired data adapted ?	Input values	Clusters as ouput ?	Method used to edit cluster	Limit score to link sequences/assign cluster
Levenshtein Distance (LD)	distance-based	Measures minimum edits (insertions, deletions, substitutions) to adapt one sequence to another	No	CDR3	No	igraph	1
Hamming Distance (HD)	distance-based	Limited to exact length match sequences, measures minimum substitutions to adapt one sequence to another	No	CDR3	No	igraph	1
TCRMatch	distance-based	Adaptes LD with k-mer approach and BLOSUM62 matrix to fix similarity distance between sequences	No	CDR3	No	igraph	0.97
TCRdist3	distance-based	A more comprehensive distance metric that applies weighted differences in CDR1, CDR2, and CDR3 regions, using BLOSUM62 matrix for scoring	Yes	CDR3 + V + J + count	No	Hierarchical clustering	ward, distance, t = 118, Silhouette score = 0,116
GLIPH2	alignment/motif-based	Groups TCRs by shared motifs in the CDR3 region using global and local similarity measures	No*	CDR3 + Vb + Jb + count + Subject + Condition	Yes	X	Default values (local_min_pvalue=0.001 p_depth = 1000 global_convergence_cutoff = 1 simulation_depth=1000 kmer_min_depth=3 local_min_OVE=10 algorithm=GLIPH2 all_aa_interchangeable=1)
iSMART	alignment/motif-based	Clusters TCR by local alignment based on BLOSUM62 matrix within the CDR3 region	No	CDR3	Yes	X	Default options, no V option)
GIANA	hybrid-based (motif + alignment + domain-aware metrics)	Convert CDR3 into multidimensional numerical vectors for fast nearest neighbor searches in the reduced Euclidean space	No	CDR3	Yes	X	Default options, no V option)
DeepTCR	ML/DL-based	Utilizes deep learning (CNNs, VAEs) to learn embeddings of TCR sequences and cluster them by multiple clustering methods	Yes	CDR3 + V + J + count	Yes	X	Internal to DeepTCR: Hierarchical clustering, ward, distance, optimized threshold using silhouette score
clusTCR	Hybrid-based	Constructs similarity network based on CDR3 distance metric (HD) and applies community detection algorithm (MCL algorithm) to identify clusters	Yes	CDR3 + V + J + count	Yes	X	Default options using CDR3a and CDR3b
		*In practice, Gliph2 can take CDR3a and CDR3b as input but does not consider the pairing in the clustering
